# Supplementary material for: Diagnostic gene signatures and aberrant pathway activation based on m6A methylation regulators in rheumatoid arthritis
Source: Front Immunol. 2022 Dec 13;13:1041284. doi: 10.3389/fimmu.2022.1041284 (PMC9793088; doi:10.3389/fimmu.2022.1041284)
Supplement: Supplementary Table 1 — Sample information from the different public datasets. [file Table_1.xlsx]

## Sheet: Sheet1
GEO accession	Platforms	NC	OA	RA	Total
GSE12021	GPL96	9	10	12	31
GSE55235	GPL96	10	10	10	30
GSE55457	GPL96	10	10	13	33
GSE55584	GPL96		6	10	16
GSE77298	GPL570	7		16	23
GSE153105	GPL570		4	20	24
GSE89408	GPL1154	28	22	152	202
GSE90081	GPL1154	12		12	24
GSE159117	GPL23227			1	1
