# Supplementary material for: Diagnostic gene signatures and aberrant pathway activation based on m6A methylation regulators in rheumatoid arthritis
Source: Front Immunol. 2022 Dec 13;13:1041284. doi: 10.3389/fimmu.2022.1041284 (PMC9793088; doi:10.3389/fimmu.2022.1041284)
Supplement: Supplementary Table 2 — The leave-one-out (LOO) cross-validation performance in the training set a random forest wrapper (Boruta), LASSO_λ-min, LASSO_λ-1se, logistic regression, regression partition trees (Rpart) and extreme gradient boosting (XGBoost). [file Table_2.xlsx]

## Sheet: test
	Random forest	LASSO_min	LASSO_1se	Logistic	Rpart	XGBoost
Regulators selected by model,n	14	11	4	13	1	5
Best threshold	0.392(0,0.778)	0.458(0,0.875)	0.4535(0,0.75)	615.04(0,0.5)	0.501(0.182,0.636)	0.243(0,0.875)
Sensitivity	1	1	1	1	0.8182	1
Specificity	0.778	0.875	0.75	0.5	0.6364	0.875
Positive predictive value	0.8667	0.933	0.875	0.7778	0.6923	0.9333
Negative predictive value	1	1	1	1	0.7778	1
Acuracy(95%)	0.9091(0.7084~0.9888)	0.9545(0.7716-0.9988)	0.9091(0.7084-0.9888)	0.8182(0.5972-0.9481)	0.7273(0.4978-0.8927)	0.9545(0.7716-0.9988)
AUC	0.923	0.92	0.875	0.8	0.727	0.955
