# Supplementary material for: Diagnostic gene signatures and aberrant pathway activation based on m6A methylation regulators in rheumatoid arthritis
Source: Front Immunol. 2022 Dec 13;13:1041284. doi: 10.3389/fimmu.2022.1041284 (PMC9793088; doi:10.3389/fimmu.2022.1041284)
Supplement: Supplementary Table 3 — The selected genes in different machine learning methods. [file Table_3.xlsx]

## Sheet: selected genes
Random forest	LASSO		Logistic	Rpart	XGBoost
	lse	min
METTL3	WTAP	METTL3	METTL3	IGF2BP3	METTL3
WTAP	RBM15	WTAP	RBM15		WTAP
RBM15	YTHDC2	RBM15	RBM15B		FTO
FTO	IGF2BP3	ZC3H13	CBLL1		YTHDC2
YTHDF2		FTO	FTO		IGF2BP3
YTHDF1		YTHDC1	YTHDF2
YTHDC2		YTHDC2	YTHDF3
HNRNPC		HNRNPA2B1	YTHDC1
HNRNPA2B1		IGF2BP2	YTHDC2
IGF2BP3		IGF2BP3	HNRNPA2B1
ELAVL1		ELAVL1	IGF2BP3
LRPPRC			FMR1
RBM15B			LRPPRC
ZC3H13
