# Supplementary material for: Diagnostic gene signatures and aberrant pathway activation based on m6A methylation regulators in rheumatoid arthritis
Source: Front Immunol. 2022 Dec 13;13:1041284. doi: 10.3389/fimmu.2022.1041284 (PMC9793088; doi:10.3389/fimmu.2022.1041284)
Supplement: Supplementary Table 4 — The gene targets of IGF2BP3 and YTHDC2. [file Table_4.xlsx]

## Sheet: targets
IGF2BP3		YTHDC2
Verified targets	predicted targets	Verified targets	predicted targets
CCND1	HMGB3	SLC7A11	TPD52
VEGFA	OFD1	HOXA13	PCDH9
CDK4	ATG5	TET2	C7
COL6A1	EIF4B	CYLD	GABARAPL1
LAMA5	RPL18	NFKB1	ADAM28
FN1	TAF11	HIF1A	SOX9
TMBIM6	NDUFB4	SLC3A2	FOXC1
CD274	MTHFD2	CCNA2	TNS3
PDK4	YBX1	XRN1	RNF44
HDAC4	ASPM		MELK
EIF4EBP2	DHX29		PAK2
CDKN2B-AS1	IARS2		GCNT1
MYC	NUCKS1		GCA
FSCN1	RPL31		IRF7
TK1	SMC1A		KDM2A
MARCKSL1	ACTB		MMD
	MCM6		ARFGEF1
	PCNP		ID4
	RPS5		GPRASP1
	TPX2		CES2
	ANKRD10		ALCAM
	RPL6		BTN3A2
	RPLP0		ZNF184
	HSP90AB1		DHCR7
	JAK2		NAGK
	EIF3L		TRPM6
	RPL3		RHBDL1
	ST13		DPP8
	EIF5		KANK1
	DICER1		FOSB
	MAPRE1		ADAP1
	APMAP		FRMD4B
	PGRMC1		MC3R
	PLS3		TAF1
	SMS		SPAG1
	HTATSF1		PTN
	VWA8		CCND3
	CA2		EGF
	NBN		TLE4
	EIF3E		TCP11L1
	RPS16		VAPA
	POLR2I		DEK
	CHCHD2		UGGT2
	PLGRKT		PNRC1
	TFAM		OR1F1
	RPL19		PDE3A
	NDUFC1		BDNF
	CPE		ATP4A
	RPL34		XPO1
	NCAPG		SAP30
	CCDC86		AHR
	RAD51AP1		SMARCC2
	NUP107		ZNF84
	GOLT1B		FER
	LDHB		LSM3
	MCM3		DLG2
	RPS12		ITGA2
	NNT		PDXK
	SMC4		PPEF2
	RPL24		ANG
	NCL		KDR
	RPS15		CBFA2T2
	ID2		FUT6
	RPL22		SEMA6D
	SRM		ATP5J
	BCAS2		USP4
	RPN2		SRSF6
	PPP6C		DUSP6
	C10orf88		GSE1
	NCAPH		CCNH
	PSPC1		ZNF692
	KHDRBS1		NCBP2
	FAM35A		FAM184A
	HNRNPA2B1		ST3GAL2
	TUBA1B		TRIM8
	MORF4L2		FNDC3A
	CKS2		RPS24
	CSE1L
	HIST1H1D
	RPS10
	GLO1
	DEK
	SNRPD2
	DLGAP5
	COX7C
	RPL36
	ATXN10
	TOP2A
	PCNA
	MYH10
	RFC3
	MACROD1
	CCNB1
	CAMK1
	IL6ST
	CCNH
	AGTPBP1
	CCT7
	MPHOSPH6
	ITM2B
	SMC2
	ANP32B
	RPS6
	FCHSD2
	MRPL15
	RPS24
	SSB
	ESD
	RPL11
	RPS8
	DTL
	HSPD1
	RPL32
	CCNA2
	NHP2
	RPL7
	MTDH
	SSRP1
	RPS3
	UBC
	CENPU
	NBAS
	SMARCA5
	HNRNPU
	UCHL1
	PDIA4
	RPL30
	EEF1A1
	HIST1H2BD
	CBS
	RPL8
	RPL29
	RPL9
	U2SURP
	KIF15
	H2AFZ
	NDUFB6
	STOML2
	CKB
	GPX4
	EEF2
	MGAT2
	HIST1H1E
	MAT2A
	FEM1B
	DCXR
	CDK1
	RPS9
	TBCA
	RPS21
	DCP2
	TOMM20
	EIF1
	GOLIM4
	RPL15
	GPR171
	MARCKSL1
	TYMS
	IMPDH2
	HIST1H2AC
	NPM1
	HIST3H2A
	SNRPE
	DEXI
	CMC4
	RPS17
	RPL35A
	HIST1H2BL
	RPS23
	TUBB
	NUDT11
	RPL12
	CD2AP
	RPL23A
	TTC37
	RPL10A
	RPL39
	SNORA21
	TMEM57
	HLA-C
	GUSBP11
	RPL41
	RPS28
	GNG10
	PKD1P1
	EID1
	HIST1H3B
	HIST1H2AK
	HIST1H2AB
	HIST1H4A
